# Supplementary material for: Combined TP53 status in tumor-free resection margins and circulating microRNA profiling predicts the risk of locoregional recurrence in head and neck cancer
Source: Biomark Res. 2024 Mar 5;12:32. doi: 10.1186/s40364-024-00576-y (PMC10916059; doi:10.1186/s40364-024-00576-y)
Supplement: Supplementary file 10 — Supplementary Tables [file 40364_2024_576_MOESM10_ESM.xlsx]

## Sheet: sheet 1
	Baseline characteristics of 69 HNSCC
	Characteristics	N. pts
	Sex
	Male	47
	Female	21
	Primary tumor site
	Oral cavity	49
	Larynx	13
	Pharynx	7
	Cell differentiation (G)
	Well/Moderately differentiated (G1-G2)	29
	Poorly differentiated (G3-G4)	39
	Unknown	1
	Pathological tumor stage (T)
	T1-T2	31
	T3-T4	38
	Pathological nodal stage (N)
	N0 or Nx	31
	N1-N3	37
	Unknown	1
	Metastasis development
	No	39
	Yes	9
	Unknown	1
	Overall FU time (median=38 months)
	<=38 months	34
	>38 months	34
	Not available	1
	Local recurrence development
	No	39
	Yes	29
	Not available	1
	Overall recurrence time (median=25.9 months)
	<=25.9 months	24
	>25.9 months	5
	Unknown	1
	Treatment
	Surgery only	14
	Surgery + adjuvant therapy	48
	Unknown	7
	pts=patients

## Sheet: sheet 2
	Baseline characteristics of 47 HNSCC (group 1)
	Characteristics	All pts	No Rec	Rec	P value
		N.	N.	N.	N.
	Sex
	Male	35	26	9	0.16
	Female	12	6	6
	Primary tumor site
	Oral cavity	31	19	12	0.20
	Larynx and Pharynx	16	13	3
	Cell differentiation (G)
	Well/Moderately differentiated (G1-G2)	18	13	5	0.75
	Poorly differentiated (G3-G4)	29	19	10
	Pathological tumor stage (T)
	T1-T2	20	13	7	0.76
	T3-T4	27	19	8
	Pathological nodal stage (N)
	N0 or Nx	21	17	4	0.12
	N1-N3	26	15	11
	Mutational Status RM
	wt	17	15	2	0.05
	mut	30	17	13
	Treatment
	Surgery only	10	7	3	1
	Surgery + adjuvant therapy	28	18	10
	Unknown	9
	No rec (Follow-up at least of 12 months)
	pts=patients; Rec=Recurrence; RM=Resection margin, wt=wild type; mut=mutated
	The p-value has been calculated by Fisher Test

## Sheet: sheet 3
	Baseline characteristics of 49 HNSCC (group 2)
	Characteristics	All pts	No Rec	Rec	P value
		N.	N.	N.	N.
	Sex
	Male	32	17	15	0.07
	Female	17	4	13
	Primary tumor site
	Oral cavity	37	16	21	1
	Larynx and Pharynx	12	5	7
	Cell differentiation (G)
	Well/Moderately differentiated (G1-G2)	23	9	14	0.57
	Poorly differentiated (G3-G4)	25	12	13
	Unknown	1
	Pathological tumor stage (T)
	T1-T2	20	13	7	0.76
	T3-T4	27	19	8
	Pathological nodal stage (N)
	N0 or Nx	22	10	12	0.57
	N1-N3	27	10	17
	miRNA expression in LB at 15 days post-surgery
	low	21	15	6	0.0003
	high	26	7	19
	Unknown	2
	Treatment
	Surgery only	10	4	6	1
	Surgery + adjuvant therapy	37	17	20
	Unknown	2
	No rec (Follow-up at least of 12 months)
	pts=patients; Rec=Recurrence; LB=liquid biopsy
	The p-value has been calculated by Fisher Test

## Sheet: sheet 4
Mutational analysis of HNSCC patients belong to group 1
IDs	Mutations	Tumor		Resection margin			Concordance	Recurrence development				Legend for Poly 72
		NGS	dPCR	NGS	dPCR	poly p53 p.P72	(T vs RM)					0=P (when the VAF of P allele ranges between 100% and 75%) ; 1=R (when the VAF of R allele ranges between 100% and 50%)
#3	TP53 p.Q165*	0.3	0.37	neg	neg	0	N	N
#4	TP53 p.C176F	0.03	0.03	neg	1.0%	0	Y	N				For the concordance and recurrence development: N=no, Y=Yes
#5	TP53 p.R273H	11.8%	12.6%	5.0%	5.6%	1	Y	Y
#6	FAT1 p.A647V	0.43	ne	neg	ne	0	N	N
#6	FAT1 p.3606fs	2.6%	ne	neg	ne	0	N	N
#6	FAT1 p.I1091R	neg	ne	2.6%	ne	0	N	N
#8	TP53 c.403_431 del 29bp	0.23	ne	neg	ne	0	N	N
#8	FAT1 p.D2876A	0.48	ne	neg	ne	0	N	N
#8	FAT1. p.R2726]*	0.13	ne	neg	ne	0	N	N
#8	FAT1 p.Q3825*	neg	ne	1.6%	ne	0	N	N
#8	FAT1 p.R1070*	neg	ne	4.1%	ne	0	N	N
#10	TP53 c.783-1G>T	0.43	ne	neg	ne	1	N	N
#10	TP53 p.R249M	neg	neg	7.6%	8.1%	1	N	N
#10	TP53 p.H193L	neg	neg	2.2%	1.6%	1	N	N
#10	TP53 p.Q298*	neg	neg	0.12	ne	1	N	N
#10	TP53 c.463_467delACCCGinsCCCCT	neg	ne	0.253	ne	1	N	N
#13	TP53 p.W91fs	0.52	0.56	neg	2.1%	1	Y	N
	CDKN2A p.H66fs	0.52	ne	neg	ne	1	N	N
#14	TP53 p.R335_E336del	0.16	ne	neg	ne	0	N	N
#14	TP53 p.R175H	0.32	0.3	neg	neg	0	N	N
#15	wt					0		N
#16	wt							N
#17	TP53 p.G245S	0.61	0.62	neg	0.1%		Y	Y
#17	CDKN2A p.R58*	0.7	0.61	neg	neg		N	Y
#18	TP53 p.R306*	0.4	0.45	neg	0.08%	0	Y	N
#19	wt					0		N
#26	TP53 c.673_1G>A	0.09	ne	neg	ne	0	N	N
#26	CDKN2A p.R80*	0.74	0.73	neg	ne	0	Y	N
#27	TP53 p.E258G	0.37	0.63	neg	0.3%	0	Y	Y
#30	TP53 p.G154fs	0.1	ne	neg	ne	0	N	N
#33	TP53 p.R249W	0.51	0.38	1.9%	2.4%	0	Y	N
#37	wt					0		N
#41	TP53 p.I195F	0.19	0.11	neg	0.7%	1	Y	Y
#41	TP53 p.R213P	neg	0.04%	neg	neg	1	N	Y
#43	FAT1 p.L777*	0.14	ne	neg	ne	0	N	N
#43	FAT1 p.Q3044*	0.33	ne	neg	ne	0	N	N
#43	TP53 p.P250L	0.4	0.41	neg	0.1%	0	Y	N
#43	TP53 p.R196P	neg	neg	0.14	0.12	0	N	N
#43	TP53 p.H193R	neg	neg	0.08	13.5%	0	N	N
#43	TP53 p.S261Gfs*80	neg	ne	3.2%	ne	0	N	N
#44	TP53 p.R248Q	0.52	0.54	neg	neg	0	N	N
#45	TP53 p.R273H	0.47	0.47	neg	0. 2%	0	Y	N
#45	CDKN2A c150+37 G>C	0.26	ne	neg	ne	0	N	N
#47	TP53 p.R213*	0.05	0.04	2.2%	2.3%	0	Y	N
#48	TP53 p.A159P	3.4%	0.04	neg	0.1%	0	Y	Y
#48	TP53 p.R175H	neg	neg	0.03	0.04	0	N	Y
#48	TP53 p.C141Y	neg	neg	0.03	0.02	0	N	Y
#48	TP53 p.P142_V143del	neg	ne	1.3%	ne	0	N	Y
#48	TP53 R110L	neg	neg	0.02	ne	0	N	Y
#48	TP53 p.L111Q	neg	neg	1.34%	ne	0	N	Y
#49	FAT1 p.RY2118*	neg	ne	1.36%	ne	0	N	Y
#49	FAT1 p.Q3705*	neg	ne	2.1%	ne	0	N	Y
#49	TP53 p.Y205C	0.69	0.69	neg	neg	0	N	Y
#49	TP53 p.H193R	neg	neg	3.7%	0.04	0	N	Y
#50	CDKN2A p.G125R	0.25	ne	neg	ne		N	Y
#50	TP53 p.N239dupl	0.12	ne	neg	ne		N	Y
#50	FAT1 c.7173_7187del15bp	0.06	ne	neg	ne		N	Y
#50	FAT1 c.11608_11611del4bp	0.14	ne	neg	ne		N	Y
#51	TP53 p.R175H	0.03	0.03	neg	0.3%	1	Y	Y
#51	TP53 p.R282W	0.03	0.03	neg	0.3%	1	Y	Y
#51	FAT1 p.E2667*	0.05	ne	neg	ne	1	N	Y
#52	TP53 p.R175H	0.32	0.34	neg	0.13%	0	Y	N
#54	FAT1 p.E528*	0.52	ne	4.3%	ne	0	Y	N
#54	TP53 p.R342P	0.34	0.55	0.05	0.06	0	Y	N
#58	TP53 p.C242S	0.24	0.176	neg	ne	0	N	N
#59	TP53 p.R306*	0.26	33.4%	neg	0.3%	0	Y	Y
#60	TP53 p.Q331H	0.56	0.57	neg	neg	1	N	N
#61	wt					0		N
#63	TP53 p.N235_Y236del	0.85	0.88	5.6%	5.5%	0	Y	N
#64	FAT1 p.S2450L	0.16	ne	neg	ne	0	N	N
#64	TP53 p.R282W	0.38	0.41	neg	0.4%	0	Y	N
#64	CDKN2A p.W110*	0.41	ne	ne	ne	0	N	N
#66	TP53 p.V217fs	0.21	ne	neg	ne	1	N	Y
#66	TP53 p.C229_H233del	0.1	ne	neg	ne	1	N	Y
#66	CDKN2A p.C259_260insC	0.18	ne	neg	ne	1	N	Y
#68	TP53 p.R282W	5.8%	8.8%	neg	0.2%	1	Y	Y
#69	wt					0		N
#71	TP53 p.P151A	0.18	ne	neg	ne	1	N
#71	TP53 c.375+1 G>A	0.48	ne	neg	ne	1	N
#71	FAT1. p.N3436T	0.07	ne	neg	ne	1	N
#75	TP53 p.S215G	neg	ne	2.3%	2.9%	0	N	N
#75	TP53 p.R249M	0.33	0.24	neg	0.07%	0	Y	N
#75	TP53 p.R158C	0.3	ne	neg	ne	0	N	N
#76	TP53 p.P151S	neg	neg	0.03	3.6%	1	N	N
#76	TP53 p.Q326D	neg	ne	4.5%	ne	1	N	N
#76	TP53 c.673-2 A>C	0.47	ne	neg	ne	1	N	N
#76	CDKN2A p.D108Y	0.41	ne	neg	ne	1	N	N
#79	TP53 p.R273H	0.2	0.19	0.2%	0.4%	1	Y	Y
#80	TP53 p.S227fs	0.37	ne	neg	ne	1	N	Y
#81	TP53 p.Q38*	0.76	0.78	neg	0.11%	1	Y	Y
#81	TP53 p.R282W	neg	neg	3.1%	2.9%	1	N	Y
#81	TP53 p.I254N	neg	neg	2.4%	4.0%	1	N	Y
#83	FAT1 p.G855R	0.36	ne	neg	neg	1	N	N
#83	TP53 p.R196*	0.19	0.56	neg	neg	1	Y	N
#85	CDKN2A p.E120*	0.21	0.29	neg	neg	1	N	N
#88	TP53 p.R273H	neg	ne	3.6%	ne	0	N	N
#88	TP53 p.I255N	0.53	0.68	neg	neg	0	N	N
#106	TP53 p.M237I	0.17	0.15	5.7%	5.4%	1	Y	Y

## Sheet: sheet 5
Raw data (ct) from qPCR normalized on the expression of two spyke-in
Number of patient	ID sample	miR-21-5p	miR-21-3p	miR-96-5p
1	41A	10.5007	21.311	12.3746
	41A	10.8719	21.311	12.0968
	41A	10.8719	21.311	12.0968
	41B	9.64063	14.3418	10.5498
	41B	9.58245	13.8857	10.4136
	41B	9.58245	13.8857	10.4136
	41C	8.37348	13.5596	10.4494
	41C	8.31848	13.5582	10.3024
	41C	8.31848	13.5582	10.3024
2	49A	9.62958	16.1169	14.0734
	49A	9.64459	16.1681	13.5964
	49A	9.51323	16.1681	14.1205
	49B	9.45993	17.1272	12.4855
	49B	9.52429	16.8958	13.5495
	49B	9.4052	17.1303	13.2445
	49C	8.44499	16.2025	13.7434
	49C	8.42457	16.2025	13.0019
	49C	8.34139	16.3664	13.5991
3	50A	9.00236	16.386	14.4179
	50A	8.94993	16.4053	14.2835
	50A	9.18045	16.0214	13.8122
	50B	10.8836	16.4822	15.5497
	50B	10.7401	16.4465	16.1053
	50B	10.5866	16.4138	15.8275
	50C	9.30167	16.7126	14.4788
	50C	9.24154	16.7126	14.7001
	50C	9.26404	16.5984	14.9215
4	79A	10.1961	17.3863	16.1343
	79A	10.3434	17.7488	16.2326
	79A	10.3499	17.9986	16.1406
	79B	10.0365	17.0274	13.7542
	79B	10.0909	17.7152	13.8689
	79B	9.98565	16.9338	14.069
	79C	11.114	19.8315	15.4843
	79C	10.8286	19.2879	15.459
	79C	10.8968	20.3043	15.4743
5	80A	11.1444	16.8083	12.5975
	80A	11.2692	16.1908	11.8681
	80A	11.2528	17.4258	11.5687
	80B	11.9364	17.8049	12.7626
	80B	12.1499	16.9925	12.9123
	80B	11.9396	17.4371	12.4397
	80C	9.75198	17.0863	14.121
	80C	9.81303	16.658	13.165
	80C	9.81127	17.3716	13.4885
6	106A	9.83019	15.7857	13.2959
	106A	9.83969	16.7283	13.3489
	106A	9.84409	16.257	13.3227
	106B	10.3282	14.9636	12.2664
	106B	10.4463	14.596	12.0711
	106B	10.536	15.3313	12.1692
	106C	9.87546	14.4983	10.2586
	106C	9.70894	14.2371	10.2281
	106C	9.63682	14.7595	10.1978
7	133A	11.4074	15.3684	14.1529
	133A	11.4424	14.7248	13.8185
	133A	11.4774	15.0487	14.0566
	133B	11.4952	11.9273	15.0134
	133B	11.5116	12.0572	14.5057
	133B	11.5279	11.7974	14.6362
8	140A	10.3588	16.0894	12.1662
	140A	10.3627	16.3225	12.423
	140A	10.5082	16.5001	12.3038
	140B	10.0308	12.6758	14.939
	140B	9.87074	12.7777	15.7566
	140B	9.95516	12.8192	14.9623
	140C	7.52599	12.1386	11.7995
	140C	7.51111	11.5473	11.6744
	140C	7.54088	10.9748	11.6344
9	147A	9.41855	14.1775	17.9932
	147A	9.47863	14.2449	17.2173
	147A	9.3063	15.0566	17.6052
	147B	9.2907	11.3955	17.6707
	147B	9.27752	11.244	18.8387
	147B	9.31338	11.547	18.2918
	147C	7.44471	12.0307	11.5661
	147C	7.77483	12.8635	11.6145
	147C	7.73626	11.6595	11.043
10	174A	8.78676	11.9098	14.5188
	174A	8.8251	12.2225	14.5747
	174A	8.84825	11.7198	14.7247
	174B	9.19854	12.8942	13.8628
	174B	9.22222	13.0095	14.0545
	174B	9.23194	12.999	13.594
	174C	9.33677	15.9927	14.5045
	174C	9.40784	15.7403	14.5821
	174C	9.40664	16.2675	14.5656
11	181A	9.63148	13.106	12.7945
	181A	9.47438	12.7902	13.2276
	181A	9.49384	12.7888	13.0171
	181B	8.57794	13.4056	12.6731
	181B	8.50925	13.3021	12.3911
	181B	8.58261	13.3356	12.2517
	181C	6.63748	6.81302	9.88168
	181C	6.65671	6.82788	10.0494
	181C	6.61095	6.79816	10.0377
12	186A	7.01345	12.0316	13.4027
	186A	7.12869	11.8976	13.4999
	186A	6.89822	12.1529	13.3055
	186B	8.66933	14.9996	12.7927
	186B	8.63367	15.0106	12.5032
	186B	8.70821	14.9886	13.0822
	186C	7.23034	13.1134	11.748
	186C	7.3556	13.0778	11.9735
	186C	7.42107	13.1489	11.9245
13	190A	9.26285	13.6978	14.3783
	190A	9.18791	13.6977	14.2156
	190A	9.29103	13.6538	14.3558
	190B	8.48644	13.5285	14.157
	190B	8.54975	13.6828	14.0307
	190B	8.50559	13.438	14.0146
	190C	8.87529	15.0868	12.366
	190C	8.89531	14.8158	12.6141
	190C	8.903	14.6519	12.6889
14	204A	9.05401	14.3265	13.2631
	204A	8.84859	14.0234	12.9731
	204A	9.03349	14.175	13.1181
	204B	8.72468	13.3671	10.9021
	204B	8.72214	13.8203	10.9135
	204B	8.7196	13.5937	10.8907
	204C	9.98479	13.7417	16.858
	204C	10.0884	13.7635	16.6304
	204C	10.1154	13.7198	17.0475
15	220A	8.4525	8.84536	12.2897
	220A	8.37318	8.85479	12.0313
	220A	8.44362	8.86421	12.2803
	220B	11.1522	14.6752	16.5169
	220B	11.2555	14.743	16.4508
	220B	11.3333	14.8109	16.4839
	220C	10.8211	12.6691	14.4197
	220C	10.7206	13.0306	15.002
	220C	10.7757	12.8499	14.5699
16	248A	6.94607	11.5344	10.453
	248A	6.98053	11.5098	10.4154
	248A	6.8288	11.5671	10.4221
	248B	8.28676	12.1013	12.4367
	248B	8.29677	12.4359	12.7302
	248B	8.32462	11.8423	12.2179
	248C	8.96406	11.6635	13.9059
	248C	8.96673	11.7082	13.7333
	248C	9.07809	11.7728	14.0785
17	5A	9.40619	15.4732	15.836
	5A	9.3762	15.57	15.9422
	5A	9.34664	15.4518	15.6554
	5B	11.3246	15.4406	15.4612
	5B	11.439	15.7181	15.5145
	5B	11.4331	15.3183	15.8089
	5C	10.4679	14.6674	15.6974
	5C	10.4997	14.5927	16.0274
	5C	10.3317	14.7992	15.876
18	17A	10.0024	14.3344	14.7459
	17A	10.0543	14.4156	14.887
	17A	10.0796	14.4968	15.028
	17B	8.64879	11.9495	15.3915
	17B	8.77223	11.9094	15.5941
	17B	8.53168	11.9895	15.1889
	17C	8.36546	13.2618	16.1355
	17C	8.50003	13.3569	16.4956
	17C	8.43275	13.1667	16.616
19	22A	12.6502	19.8127	19.6948
	22A	12.5505	19.6705	19.1209
	22A	12.4378	19.8491	19.3043
	22B	12.6092	19.094	18.765
	22B	12.5305	19.2445	19.6406
	22B	12.7108	19.3711	19.4441
	22C	10.1116	16.7896	17.2501
	22C	10.1096	16.385	18.4173
	22C	10.08	16.6925	18.0979
20	29A	12.235	14.4557	14.8833
	29A	12.3186	14.5433	14.4445
	29A	12.297	14.5109	14.6545
	29B	12.7822	17.9783	15.7378
	29B	12.8734	17.4523	15.8499
	29B	12.6911	18.0471	15.8923
21	48A	11.9162	18.8791	17.4663
	48A	11.8291	19.0005	18.047
	48A	11.8791	18.9687	17.1787
	48B	11.1367	18.3004	14.7958
	48B	11.0378	18.3785	14.9003
	48B	11.1077	18.4947	15.9305
	48C	10.7033	17.6464	17.7209
	48C	10.6734	17.6537	17.7981
	48C	10.7795	17.6529	17.7148
22	51A	12.0138	17.4121	16.9861
	51A	11.743	17.3422	16.9668
	51A	11.8401	17.3286	16.8523
	51B	12.0039	15.0464	14.9557
	51B	11.9569	14.947	15.0409
	51B	11.9192	15.0994	15.0172
	51C	12.2282	16.1911	17.8482
	51C	12.3939	16.3955	17.9461
	51C	12.334	16.3182	17.5115
23	59A	14.1431	19.7129	17.7424
	59A	14.0555	20.0556	17.6834
	59A	14.1202	20.1843	17.6918
	59B	11.6883	15.9485	14.2259
	59B	11.7256	15.6674	14.0443
	59B	11.922	15.7474	14.4545
	59C	11.1119	16.2396	15.648
	59C	11.2069	16.4043	15.9006
	59C	11.0595	15.9339	15.7213
24	66A	14.498	16.8435	21.168
	66A	15.015	16.9895	21.3419
	66A	15.333	16.074	21.2064
	66B	16.0807	16.255	18.9278
	66B	15.9707	17.1395	21.0636
	66B	15.9847	17.0995	20.6586
	66C	14.2117	18.6955	19.484
	66C	14.5077	18.4275	19.3165
	66C	14.3527	18.533	19.3695
25	68A	11.8477	17.1801	17.3878
	68A	11.8212	16.7893	17.2301
	68A	11.8345	16.9847	17.2393
	68B	10.4202	15.978	15.7608
	68B	10.4555	16.2037	15.5894
	68B	10.3849	16.1648	15.6751
	68C	8.75764	14.1949	14.2949
	68C	8.7886	14.5495	13.9516
	68C	8.7188	14.1615	14.005
26	81A	11.6592	16.3121	16.7768
	81A	11.6029	16.4815	16.5006
	81A	11.5505	16.5328	17.3709
	81B	11.9601	17.3804	16.7971
	81B	12.2368	17.2074	16.7971
	81B	11.6111	17.1712	17.1667
	81C	10.6645	17.3901	15.917
	81C	10.7866	16.9066	15.917
	81C	10.7036	17.0459	16.1383
27	115A	3.88663	10.8515	9.53892
	115A	3.87128	10.7127	9.64657
	115A	3.90197	10.764	9.59274
	115B	6.94136	11.39	10.8196
	115B	6.90392	11.8798	11.2255
	115B	6.9788	11.5145	10.9237
	115C	6.31404	14.7286	14.2518
	115C	6.38445	17.2309	14.274
	115C	6.34925	15.8192	14.2253
28	153A	9.75701	15.7959	11.6319
	153A	9.80077	15.7759	11.6673
	153A	9.7564	15.7859	11.696
	153B	9.70364	13.6853	15.6118
	153B	9.98815	13.989	15.5062
	153B	9.61756	13.6974	15.4811
	153C	8.54911	10.4887	12.1821
	153C	8.5377	10.1391	12.0729
	153C	8.56663	10.3631	12.2846
29	3A	7.56111	18.6363	12.4729
	3A	6.58748	18.607	12.4729
	3A	7.07412	18.607	12.4729
	3B	6.99301	18.4662	11.6055
	3B	6.46082	18.5252	11.3293
	3B	6.46082	18.5252	11.3293
	3C	9.96874	19.7761	18.6323
	3C	9.70357	19.5747	16.4253
	3C	9.70357	19.5747	16.4253
30	6A	10.9777	15.6857	12.2768
	6A	12.9135	15.6557	13.2048
	6A	12.9135	15.6557	13.2048
	6B	12.5141	14.5365	13.2755
	6B	12.9311	14.5365	12.9776
	6B	12.9311	14.5365	12.9776
	6C	10.9022	17.7995	13.8549
	6C	10.0304	17.8085	13.8549
	6C	10.0304	17.8085	13.8867
31	8A	15.794	17.4105	19.3665
	8A	15.1225	17.2695	19.2255
	8A	15.823	17.7625	18.8585
	8B	17.042	16.666	17.29
	8B	17.308	15.815	17.197
	8B	20.221	16.342	17.345
	8C	17.9375	17.9365	19.4495
	8C	18.242	18.553	19.855
	8C	18	18.534	19.867
32	13A	5.56722	10.5139	13.4703
	13A	5.5637	10.5101	13.4717
	13A	5.56546	10.5178	13.4688
	13B	6.0273	13.582	11.7159
	13B	6.09577	13.4555	11.9658
	13B	6.1745	13.5187	11.8408
	13C	8.05671	14.295	12.3374
	13C	8.074	14.359	12.2595
	13C	8.03941	14.423	12.4153
33	15A	4.91465	11.3192	12.2029
	15A	4.99214	11.2804	12.1207
	15A	4.9192	11.3581	12.0385
	15B	6.06022	12.4079	11.9384
	15B	6.0825	12.5099	11.9243
	15B	6.07136	12.3992	11.9314
	15C	7.07514	14.6756	14.8236
	15C	7.16529	14.6188	14.6064
	15C	7.12021	14.7579	15.0408
34	18A	15.181	18.462	19.394
	18A	14.842	18.2125	19.5355
	18A	15.089	18.4175	19.7565
	18B	17.543	21.117	21.286
	18B	17.719	20.8215	21.1475
	18B	17.434	20.9675	20.9835
	18C	15.709	18.4455	21.6365
	18C	15.8315	18.6295	21.6585
	18C	15.877	18.615	21.897
35	33A	5.28977	9.03285	13.0329
	33A	5.26465	9.11208	13.7343
	33A	5.3149	9.07247	15.9993
	33B	7.43564	14.0108	11.6013
	33B	7.41976	14.1036	11.5525
	33B	7.40388	14.0013	11.5036
	33C	7.83423	14.5642	15.4889
	33C	7.9258	14.6605	15.4997
	33C	7.74266	14.468	15.4781
36	52A	10.2488	16.5452	15.5374
	52A	10.0976	16.8546	15.832
	52A	10.1641	16.8613	15.832
	52B	10.792	16.4197	17.6171
	52B	10.7282	16.4197	18.159
	52B	10.7905	16.226	17.4968
	52C	9.82608	16.0929	19.9147
	52C	9.70402	16.3649	19.9147
	52C	9.59478	16.2847	19.4476
37	57A	14.5285	18.2625	19.605
	57A	14.3565	17.1025	19.0495
	57A	14.284	16.596	19.2125
	57B	16.7135	19.1075	21.8315
	57B	16.765	19.887	22.201
	57B	16.5805	22.5455	22.298
	57C	16.0235	20.5855	19.157
	57C	15.6915	18.8765	18.919
	57C	15.607	19.772	20.0715
38	60A	15.0335	20.1665	19.6125
	60A	14.9565	20.311	19.594
	60A	15.2625	20.115	19.991
	60B	16.829	19.528	22.106
	60B	16.36	19.42	21.998
	60B	16.4045	19.6755	21.8775
	60C	15.966	18.3175	23.7835
	60C	16.045	18.283	23.44
	60C	16.0315	18.2125	23.3305
39	61A	7.17514	11.5897	13.9092
	61A	7.21938	11.4873	14.0952
	61A	7.23929	11.6921	13.7232
	61B	8.44609	13.7487	15.649
	61B	8.31661	13.7628	15.7165
	61B	8.40496	13.771	15.6827
	61C	7.37272	12.1579	13.8173
	61C	7.47774	12.1787	13.8422
	61C	7.50673	12.2308	13.867
40	69A	6.54753	12.7385	12.9289
	69A	6.5778	12.6127	12.8432
	69A	6.56266	12.9209	12.7574
	69B	8.08433	12.7925	13.6487
	69B	8.06769	12.9617	13.7785
	69B	8.10097	12.8771	13.5188
	69C	6.62759	10.9644	12.8927
	69C	6.6437	10.7646	12.8153
	69C	6.61147	10.849	12.97
41	76A	5.27383	9.32958	9.53445
	76A	5.12215	8.65468	9.15524
	76A	5.12215	8.65468	9.15524
	76B	9.12594	14.849	15.6039
	76B	8.91935	14.849	15.6039
	76B	8.91935	14.849	15.6039
	76C	10.1872	13.5221	13.7532
	76C	10.5028	14.1333	13.2918
	76C	10.5028	14.1333	12.8304
42	77A	5.91637	12.3237	15.2337
	77A	5.88538	12.3524	15.3352
	77A	5.85438	12.295	15.2845
	77B	7.29282	13.4013	12.8744
	77B	7.08508	13.4013	12.8275
	77B	6.86568	13.4013	12.7805
	77C	7.03529	12.9205	18.7976
	77C	7.0849	12.9205	19.0258
	77C	7.13451	12.9205	18.5694
43	83A	6.19398	11.3592	11.3575
	83A	6.22903	11.2589	11.3513
	83A	6.15893	11.3729	11.3451
	83B	5.62534	9.03589	11.0839
	83B	5.58673	9.07594	11.0662
	83B	5.60603	9.11599	11.1016
	83C	5.67264	11.8531	12.7513
	83C	5.70075	11.863	12.769
	83C	5.73293	11.8431	12.7868
44	85A	6.03258	9.54868	12.8867
	85A	6.0037	9.51931	12.9576
	85A	5.99361	9.57806	12.8157
	85B	6.27417	9.31333	12.0579
	85B	6.37132	9.37192	12.144
	85B	6.47556	9.43052	12.1009
	85C	5.49585	10.4452	10.5057
	85C	5.49767	10.5914	10.5219
	85C	5.59562	10.5183	10.538
45	94A	5.54288	13.1805	8.86833
	94A	5.56335	13.1989	8.86071
	94A	5.55312	13.1897	8.8531
	94B	7.58522	11.6429	12.9624
	94B	7.54365	11.67	13.0242
	94B	7.56443	11.6159	13.0861
	94C	5.77554	10.5281	11.3303
	94C	5.83684	10.4359	11.4463
	94C	5.80619	10.482	11.3776
46	95A	6.09481	11.4719	10.3984
	95A	6.06076	11.3747	10.3812
	95A	6.02671	11.5691	10.4157
	95B	6.18428	11.4853	11.0448
	95B	6.26555	11.5507	11.0932
	95B	6.22492	11.4199	10.9964
	95C	5.74753	8.37606	8.76178
	95C	5.73435	8.41989	8.74849
	95C	5.72118	8.46372	8.7352
47	102A	6.43498	11.4808	11.81
	102A	6.36096	11.546	11.841
	102A	6.51475	11.4156	11.8719
	102B	5.66266	10.8043	12.9019
	102B	5.6306	10.8853	13.0341
	102B	5.73775	10.8448	12.7697
	102C	5.89527	12.6936	11.0919
	102C	5.92131	12.7248	10.9896
	102C	5.94493	12.6624	10.9545
48	103A	6.21052	8.87405	12.5388
	103A	6.18706	8.77078	12.6354
	103A	6.1636	8.94383	12.4423
	103B	5.81121	11.3678	12.7969
	103B	5.83377	11.3069	13.1319
	103B	5.78865	11.246	12.8997
	103C	5.84541	9.22655	9.52776
	103C	5.86338	9.24744	9.66673
	103C	5.85439	9.26833	9.8057
49	2A	9.612	15.08	15.987
	2A	9.42	15.08	16.028
	2A	9.031	14.646	16.028
	2B	10.788	16.783	18.16
	2B	10.86	16.495	17.864
	2B	11.006	16.896	17.864
	2C	10.919	16.94	22.115
	2C	11.639	17.519	18.905
	2C	11.639	16.505	17.303

## Sheet: sheet 6
Information of 49 HNSCC paitents (Gruop 2) on RFS and mutational status
RFS months	RFS status	ID	TP53 MUT RM
84.6333	0	2	Na
60.4333	0	3	0
35	1	5	1
63.9333	0	6	1
41.7	0	8	1
60.8333	0	13	1
63.1	0	15	0
14.2667	1	17	1
63.5	0	18	1
83.2667	1	22	Na
57.9667	1	29	Na
44.4	0	33	1
11.1333	1	41	1
20	1	48	1
10.9333	1	49	1
8	1	50	1
8.4	1	51	1
48.4	0	52	1
48.8333	0	57	Na
15.1333	1	59	1
36.3667	0	60	0
29.9333	0	61	0
19.5667	1	66	0
26.2333	1	68	1
38.1667	0	69	0
46.1667	0	76	1
55.1333	0	77	Na
7.76667	1	79	1
9.53333	1	80	0
56.0667	1	81	1
38.9333	0	83	0
36.9333	0	85	0
40.6333	0	94	Na
43.9667	0	95	Na
47	0	102	Na
61.1667	0	103	Na
11.9333	1	106	1
18.0333	1	115	Na
3.53333	1	133	Na
6.63333	1	140	Na
9.1	1	147	Na
18.6333	1	153	Na
2.33333	1	174	Na
13.1	1	181	Na
6.46667	1	186	Na
6.46667	1	190	Na
4.53333	1	204	Na
7.2	1	220	Na
2.9	1	248	Na
RFS=Recurrence Free Survival; mut=mutated; Na=not available
